# Supplementary material for: Pervasive Hydrothermal Events Associated with Large Igneous Provinces Documented by the Columbia River Basaltic Province
Source: Sci Rep. 2020 Jun 23;10:10206. doi: 10.1038/s41598-020-67226-9 (PMC7311473; doi:10.1038/s41598-020-67226-9)
Supplement: Supplementary file 7 — Supplementary Information 7. [file 41598_2020_67226_MOESM7_ESM.xlsx]

## Sheet: Supplementary Table S1
	Table S1: Chemical composition, oxygen and hydrogen isotopes, and bulk water content of CRB dikes sampled and studied
	Location in Fig. 1			I	I	I	I	I	I	I	I	I	I	I	II	II	II	III	III	III	III	III	III	IV	IV	IV	IV				Maxwell Lake Dike profile
	Samples			CRB2A	CRB2B	CRB3	CRB4	CRB5	CRB6	CRB7	CRB8A	CRB8B	CRB9A	CRB9B	CRB12	CRB13	CRB14	CRB15	CRB16	CRB17	CRB18	CRB19	CRB20	CRB23	CRB24	CRB26	CRB27				CRB-58	CRB-60	CRB-61	CRB_62	CRB_70
	estimated thickness of dike, m			2	2	10	2	2	2	2	15	15	15	15	<5?	<5?	<5?	<5?	5	<5?	<5?	<5?	4	8	7	2	7			Description	dike center	dike margin	granite margin	granite 70 cm	granite 10 m
	d18O ‰ VSMOW, groundmass			5.285	5.356	4.991	5.051	5.117	5.858	5.478	5.312	5.721	5.219	5.276	5.501	4.429	5.409	5.906	5.938	5.355	5.951	4.654	4.072	4.065	5.098	6.649	5.329			d18O ‰ SMOW	for d18O data see Table S2
	dD, ‰ VSMOW			-132.631	-133.638	-131.86	-132.553	-133.007	-132.699	-127.202	-120.643	-121.961	-122.113	-123.451	-118.405	-126.4	-130.066	-120.447	-132.256	-122.097	-123.35	-128.439	-137.17	-131.449	-122.364		-137.419				-143.639
	H2O, wt%			0.63027	1.33703	0.437631	1.4418	1.25506	1.61458	1.10804	0.558262	0.769707	0.586703	0.731313	1.34199	1.18253	0.800581	0.646712	0.827448	0.871433	0.629022	0.796546	1.03709	0.688518	1.06543	7.11	0.907894				1.69391
	Coordinates			N44.63507°	N44.63507°	N44.78807°	N44.79684°	N44.79683°	N44.79768°	N44.79768°	N44.79220°	N44.79290°	N44.79290°	N44.79290°	N44.26674°	N44.26515°	N44.26618°	N44.31838°	N44.40036°	N44.40227°	N44.40319°	N44.41204°	N44.40485°	N42.42525°	N42.37725°	N42.29399°	N42.28655°				N45.2512°
				W119.64091°	W119.64091°	W119.57468°	W119.55526°	W119.55508°	W119.55371°	W119.55371°	W119.56469°	W119.56499°	W119.56499°	W119.56499°	W117.62177°	W117.62077°	W117.62187°	W117.56851°	W117.30680°	W117.29241°	W117.29148°	W117.30881°	W117.31639°	W118.65841°	W118.66403°	W118.70442°	W118.70837°				W117.4085°
	Major elements*																													Major elements**
	SiO2	wt%		48.7202	47.8933	51.5803	48.8743	48.8699	47.0796	46.9443	49.6459	49.1293	48.7853	48.851	52.3543	54.8168	50.3544	49.014	52.5985	48.9172	48.8376	47.3904	48.4026	51.994	45.9589	64.6331	46.4999			SiO2	53.0081	52.2499	67.9788	67.7128	65.698
	TiO2	wt%		1.78936	1.75111	2.01744	1.31219	1.31016	0.707668	0.717683	1.31539	1.31197	1.77961	1.75959	1.9749	1.96688	1.74379	1.67815	2.13171	1.89505	1.138	2.87039	2.63535	1.9667	2.69472	2.2911	1.61514			TiO2	1.44376	1.48687	0.371469	0.410381	0.453308
	Al2O3	wt%		15.3189	15.2356	13.5299	15.4232	15.2195	17.328	17.2735	15.2067	15.1572	15.2808	15.6474	13.3984	13.2076	14.0581	15.1629	13.1521	13.3994	15.363	12.5411	13.3427	13.4408	15.3064	17.2714	16.929			Al2O3	15.2596	15.1619	16.2154	15.6366	16.5088
	Fe2O3	wt%		12.1279	12.2281	15.0355	12.1916	12.5893	9.28815	9.38886	11.8684	11.927	12.2585	12.0786	12.6045	13.1092	11.7069	12.7401	13.6214	13.3515	10.3867	14.9203	14.836	13.8855	15.3758	6.24255	12.8413			Fe2O3	10.0325	10.45	3.0525	3.38827	3.80568
	MnO	wt%		0.188876	0.197865	0.250926	0.186057	0.206867	0.15726	0.147469	0.199301	0.208722	0.198839	0.188883	0.203299	0.206522	0.176338	0.188668	0.176013	0.210561	0.183237	0.231173	0.214732	0.207541	0.217956	0.0185514	0.189429			MnO	0.158076	0.157064	0.0646032	0.0631355	0.0737943
	MgO	wt%		6.32239	6.51967	4.66722	6.02237	5.99915	9.21934	9.32988	6.97554	7.1065	6.36286	6.23313	3.67874	3.26501	5.36852	6.28562	3.9994	4.28779	5.45854	4.61382	4.77291	4.24965	6.15229	0.120584	7.88625			MgO	5.89096	5.99984	1.95425	1.89406	2.256
	CaO	wt%		10.8554	10.5957	8.73222	11.1928	11.1216	12.1974	12.4169	11.0811	11.2909	10.8268	11.1143	7.61887	6.71688	10.2178	10.1086	7.20675	9.5614	11.6404	8.98684	9.46773	7.91621	8.20306	0.593645	9.85033			CaO	9.73747	9.79032	3.52088	4.09328	4.6385
	Na2O	wt%		3.01208	2.9482	3.16167	2.51667	2.60062	1.9166	1.96625	2.79022	2.76309	2.95277	2.9923	3.00108	3.09783	3.04673	3.04848	3.15845	2.81387	2.73892	2.90892	2.8696	3.13288	3.4972	0.278271	2.96108			Na2O	3.10883	3.37164	3.44012	3.76708	3.84784
	K2O	wt%		0.506984	0.57381	0.91337	0.235019	0.265972	0.0982873	0.147469	0.528148	0.546654	0.596518	0.556707	1.59735	1.77019	0.793522	0.665303	1.52544	0.765678	0.443627	0.943955	0.868689	1.61091	1.24829	0.12986	0.588228			K2O	0.948455	0.921442	3.13326	2.74639	2.42467
	P2O5	wt%		0.298226	0.277012	0.37137	0.176265	0.177315	0.0786298	0.0786502	0.179371	0.178905	0.288317	0.278353	0.338832	0.40321	0.254711	0.228388	0.420475	0.258416	0.231458	0.423817	0.390422	0.326136	0.465632	0.333925	0.219339			P2O5	0.200229	0.209419	0.0969049	0.115748	0.115962
	LOI	wt%		0.59	1.06	-0.37	2.08	1.49	1.71	1.69	0.35	0.61	0.58	0.59	3.19	1.66	2.03	0.7	2.22	4.28	3.56	3.66	2.4	1.17	0.93	7.18	0.3
	Cr2O3	wt%		0.0298226	0.0296798	0.010037	0.00979248	0.0197016	0.0393149	0.0393251	0.0298952	0.0298175	0.0298259	0.0298236	0.0096809	0.00983438	0.0293897	0.0198598	0.00977849	0.00957097	0.0289322	0.0096322	0.0195211	0.00988291	0.00990707	0.0371028	0.00996997
	NiO	wt%		0.00994086	0.00989327	0.010037	0.00979248	0.00985082	0.0196575	0.0196625	0.00996506	0.00993916	0.00994197	0.00994119	0	0	0.00979657	0.00992989	0	0.00957097	0.00964407	0.0096322	0.00976055	0.00988291	0.0198141	0	0.00996997
	Sum	wt%		99.77	99.32	99.91	100.23	99.88	99.84	100.16	100.18	100.27	99.95	100.33	99.97	100.23	99.79	99.85	100.22	99.76	100.02	99.51	100.23	99.92	100.08	99.13	99.9				99.788	99.7984	99.8282	99.8277	99.8226
	Trace elements*																													Trace elements**
	Sc	(ppm)		30.1	29.7	34.6	31.3	31.3	27.7	26.3	33.3	32.8	30.9	30.1	25.5	25.2	29.7	28.5	26.9	28.6	30.5	29.2	31	31.7	22.4	20.4	23.9			Sc	32.669	29.3186	12.9206	10.5226	10.542
	V	(ppm)		302.7	276.2	510.6	337	336.8	203.7	200.4	304.5	303.6	292.9	291.8	407.5	280.7	310.9	290.2	375.1	327.8	279.5	396.6	373	447.4	362.5	315.2	273.3			V	262.41	270.15	66.22	71.55	83.28
	Cr	(ppm)		150.8	144.3	12.6	60.3	61.4	198.1	189.5	138	133	159.6	154.3	4.1		121.2	95.3	3.2	23.3	148.6	31.3	60.7	11.9	34.4	184.5	33.2			Cr	179.153	182.194	27.4564	26.3065	31.6261
	Mn	(ppm)		1313.2	1347.4	1696.1	1334.4	1379.7	1047.7	1024.2	1333.8	1356.5	1346.2	1284.5	1370.5	1422.1	1163.7	1254.3	1203.7	1462.2	1266.7	1601.2	1499.3	1409.8	1433.7	141.3	1261
	Co	(ppm)		38.1	38.7	31.8	39.8	38.9	44	45	39.1	38.4	38	37.9	36.4	27.4	38.4	44.5	31.1	36.2	38.3	36.2	34.2	29.6	43.9	5.3	50
	Ni	(ppm)		40.7	46.4	28.4	58.2	58.5	137.3	143.2	58.5	58.1	40.1	38	13.4	1.7	49	64.2	10.9	22.8	45.2	26.9	39.3	26.4	90.6	14.9	119.6			Ni	44.2612	40.8366	11.3056	12.6271	18.9757
	Cu	(ppm)		159.6	155.7	218.1	196.4	196.1	111.9	113.3	169.1	170.2	143.6	144.6	26.2	9.7	148.3	157.1	28	118.4	66.9	144.5	160	293.6	288.5	65.2	167			Cu	69.5534	64.9198	29.0715	bdl	9.48784
	Zn	(ppm)		77	73.5	113	83	80.4	53.1	53.3	74.8	74.9	73.6	71.6	113.7	118.6	90.3	90.2	110	103.7	83	125	116.9	98.6	114.1	14.1	77.7			Zn	89.5763	93.1913	25.8413	36.829	41.114
	Ga	(ppm)		19	19	19.7	17.6	17	14	14.4	17.7	17.7	18.7	18.8	20.6	21.4	20.2	21	20.6	19.9	17.7	21.6	21.5	19.5	24	23.9	19.9			Ga	20.0229	19.8948	9.69049	15.7839	15.8131
	Ge	(ppm)		<LLD	<LLD	<LLD	<LLD	<LLD	<LLD	<LLD	<LLD	<LLD	<LLD	<LLD	<LLD	<LLD	<LLD	<LLD	<LLD	<LLD	<LLD	<LLD	<LLD	<LLD	<LLD	4	<LLD
	As	(ppm)		<LLD	<LLD	<LLD	<LLD	<LLD	<LLD	<LLD	<LLD	<LLD	<LLD	<LLD	<LLD	<LLD	<LLD	<LLD	3.5	6.3	5.2	6.9	3.4	<LLD	<LLD	17.5	<LLD
	Se	(ppm)		<LLD	<LLD	<LLD	<LLD	<LLD	<LLD	<LLD	<LLD	<LLD	<LLD	1	<LLD	<LLD	<LLD	<LLD	<LLD	<LLD	<LLD	<LLD	<LLD	<LLD	<LLD	<LLD	<LLD
	Br	(ppm)		<LLD	<LLD	<LLD	<LLD	<LLD	<LLD	<LLD	<LLD	<LLD	<LLD	<LLD	<LLD	<LLD	<LLD	<LLD	<LLD	<LLD	<LLD	<LLD	<LLD	<LLD	<LLD	<LLD	<LLD
	Rb	(ppm)		4	7.7	16.3	5.2	8.7	2.8	2.7	8.6	8.6	8.3	6.3	51.8	36.6	17.3	12.3	38.4	19	8.4	22.9	19.1	28.9	20.1	6	7.9			Rb	18.9691	15.7064	27.4564	51.5607	40.0598
	Sr	(ppm)		267	255.8	209.4	173.3	177.3	155.1	153.3	207.8	206	266.2	277.3	338.5	333.8	397.4	354.7	304.7	352.8	406.5	263.5	278.5	176.2	440.3	18.4	423.9			Sr	351.982	351.823	342.397	426.165	489.151
	Y	(ppm)		24	23.9	38.4	28.7	28.4	16.7	16.8	26.3	26.1	23.6	23.3	32.1	39.2	27.8	26.7	33.7	33.3	22.4	45.8	43.2	42.3	33.9	29.8	21.3			Y	26.346	25.1302	14.5357	11.5748	12.6504
	Zr	(ppm)		76.8	73.4	106	73.3	72.5	35	35.3	86.3	85.7	73.6	72.7	161.3	192	116.6	109.3	166.7	151.9	74.4	220.6	194.1	147.3	182	151.2	80.5			Zr	124.353	115.18	111.441	110.487	103.312
	Nb	(ppm)		4.8	4.4	5.6	4.3	4.3	1.3	1.3	5.1	4.8	4.5	4.5	9.3	11	5.3	5.2	9.2	9.2	4.8	13.9	11.9	8.6	9.9	8.8	4.9			Nb	9.48455	9.42384	9.69049	5.26129	5.27102
	Mo	(ppm)		<LLD	<LLD	<LLD	<LLD	<LLD	<LLD	<LLD	<LLD	<LLD	<LLD	<LLD	<LLD	<LLD	<LLD	<LLD	<LLD	<LLD	<LLD	<LLD	<LLD	<LLD	<LLD	<LLD	<LLD			Mo	5.2692	4.18837	20.9961	2.10452	3.16261
	Ag	(ppm)		<LLD	<LLD	<LLD	<LLD	<LLD	<LLD	<LLD	<LLD	<LLD	<LLD	<LLD	<LLD	<LLD	<LLD	<LLD	<LLD	<LLD	<LLD	<LLD	<LLD	<LLD	<LLD	<LLD	<LLD
	Cd	(ppm)		3.1	3.7	<LLD	3.8	<LLD	<LLD	4.2	3.6	<LLD	3.7	<LLD	5.9	<LLD	<LLD	5.1	<LLD	<LLD	4.4	6.2	<LLD	5.4	3.4	3.2	<LLD
	Sn	(ppm)		2.3	3.1	<LLD	<LLD	<LLD	<LLD	<LLD	4.6	<LLD	2.1	2.5	4.9	4.5	<LLD	2.7	4.9	2.5	3.4	3.6	3.8	3.4	2.2	5.2	<LLD
	Sb	(ppm)		<LLD	<LLD	<LLD	<LLD	<LLD	<LLD	<LLD	<LLD	<LLD	3.5	<LLD	<LLD	<LLD	<LLD	<LLD	8.1	<LLD	<LLD	<LLD	<LLD	<LLD	<LLD	71.6	<LLD
	Te	(ppm)		<LLD	<LLD	<LLD	<LLD	<LLD	<LLD	<LLD	<LLD	<LLD	<LLD	<LLD	<LLD	<LLD	<LLD	<LLD	<LLD	<LLD	<LLD	<LLD	<LLD	<LLD	<LLD	<LLD	<LLD
	I	(ppm)		5.3	<LLD	8.6	6.5	5.2	7.8	3	<LLD	5.7	6.2	5	<LLD	<LLD	4	5.1	3.8	4.6	<LLD	<LLD	4.6	4.6	5	5.6	8.4
	Cs	(ppm)		<LLD	<LLD	<LLD	<LLD	<LLD	<LLD	<LLD	<LLD	<LLD	<LLD	<LLD	<LLD	<LLD	<LLD	<LLD	<LLD	<LLD	<LLD	<LLD	<LLD	<LLD	<LLD	<LLD	<LLD
	Ba	(ppm)		300.8	299	493.6	213.7	243.9	72.8	80.2	235.3	231.5	292.6	290.8	854.7	702.9	394.4	299.6	643.3	339.4	287.2	455.1	493.7	504.4	459	11.7	270.2			Ba	347.767	328.787	629.882	607.153	599.842
	La	(ppm)		15.3	11.1	17.8	16.2	10.6	<LLD	<LLD	9.8	8	15.8	16.2	31.2	32.6	13.7	18.2	32.3	21.5	16.4	31.8	25	20.1	20.9	19.8	15.9			La	16.8614	15.7064	25.8413	13.6794	12.6504
	Ce	(ppm)		16.5	6.2	25.9	15.2	11.4	7.6	8.3	12.3	16.3	18.6	17.1	46.5	53.4	29	22	47.5	30.8	22.1	50	47.8	32.8	46	35.6	19.8			Ce	31.6152	bdl	40.377	24.2019	bdl
	Nd	(ppm)		13.5	9	14.2	9.4	6.2	6.1	5.3	11	9	15.2	10.6	24.4	28.6	18.4	15.3	27.4	21.2	14	31.5	30.9	20	29.8	23.8	13.1			Nd	24.2383	bdl	bdl	14.7316	bdl
	Sm	(ppm)		3.9	3.3	<LLD	3.4	<LLD	<LLD	<LLD	7.2	5.9	<LLD	<LLD	6.7	7.5	3.8	<LLD	6.6	7.3	6.2	7	9.1	4.3	8	<LLD	<LLD
	Yb	(ppm)		<LLD	<LLD	4.2	<LLD	<LLD	<LLD	<LLD	<LLD	<LLD	<LLD	<LLD	3.4	4.2	2.8	<LLD	2.9	2.7	<LLD	4.3	2.6	4.2	<LLD	2.4	<LLD
	Hf	(ppm)		<LLD	2.2	2.2	<LLD	<LLD	<LLD	3	<LLD	4	<LLD	<LLD	2.1	4.3	4.5	2.5	3.5	4.2	2.3	5.4	4.7	2.8	5.3	4.8	2.3			Hf	bdl	bdl	bdl	bdl	bdl
	Ta	(ppm)		<LLD	<LLD	1.7	<LLD	<LLD	<LLD	<LLD	<LLD	<LLD	1.5	<LLD	<LLD	1.5	<LLD	<LLD	<LLD	<LLD	<LLD	1.7	<LLD	<LLD	1.7	<LLD	<LLD			Ta	bdl	bdl	6.46032	bdl	bdl
	W	(ppm)		<LLD	1	<LLD	<LLD	<LLD	3	2.1	1.6	<LLD	1.1	<LLD	<LLD	1.3	<LLD	<LLD	<LLD	<LLD	<LLD	<LLD	1	<LLD	1.9	4.4	2.2
	Hg	(ppm)		<LLD	<LLD	<LLD	<LLD	<LLD	<LLD	<LLD	<LLD	<LLD	<LLD	<LLD	<LLD	<LLD	<LLD	<LLD	<LLD	<LLD	<LLD	<LLD	<LLD	<LLD	<LLD	<LLD	<LLD
	Tl	(ppm)		<LLD	<LLD	<LLD	<LLD	<LLD	<LLD	<LLD	<LLD	<LLD	<LLD	<LLD	<LLD	<LLD	<LLD	<LLD	<LLD	<LLD	<LLD	<LLD	<LLD	<LLD	<LLD	<LLD	<LLD
	Pb	(ppm)		2.8	2.6	3.9	2.8	3	1.4	2.3	3.3	2.8	3	2	6.8	7.8	3.8	2.9	7.3	3.7	2.1	5.3	4.2	6	4.9	4.9	1.1			Pb	bdl	bdl	11.3056	bdl	bdl
	Bi	(ppm)		1.1	1.5	1	<LLD	1.2	<LLD	1	1.1	<LLD	<LLD	2	<LLD	1.2	1	<LLD	1	<LLD	1	2	<LLD	1.6	<LLD	<LLD	<LLD
	Th	(ppm)		3.3	3.6	4.3	3.7	2.5	1.4	<LLD	3.4	3.7	3.5	4.3	9	8.5	6.9	5.9	9	6.8	4.6	6.2	6.1	5.3	7.1	1.7	5.3			Th	bdl	bdl	bdl	bdl	bdl
	U	(ppm)		1.4	1.5	<LLD	<LLD	1.3	<LLD	<LLD	1.4	1.4	<LLD	1.2	2.5	2.8	2.5	1.3	3	2.5	1	1.4	2	1.5	2.9	<LLD	1.8			U	bdl	bdl	11.3056	bdl	2.10841
	*Major elements measured on fluxed glass pelets, trace lements from pressed powder pellets, both XRF data, University of Geneva, Switzerland, data
	**Major eand trace elements measured on Li-B fused glass pelets by XRF at Pomona College, California, Jade Star Lackey Analyst

## Sheet: Supplementary Table S2
Table S2. Oxygen isotope compostion of rocks and minerals across the Maxwell Lake dike contact
Sample	description	m from dike center	Dike	d18O (‰), VSMOW
				Plag	Groundmass	Px, Amph	Qz	Mt	Partial melt	Biotite
CRB-68	granite	6.7		4.67			8.045		4.11
CRB-69	granite	8		2.5			7.955			4.345
CRB-63	molten granite	10			3.87
CRB-58	basalt dike center	0	x		5.24
CRB-64b	basalt margin	-5	x		4
CRB-59	basalt	2	x		5.22
CRB-60	basalt	4.5	x		4.35
CRB-64a	molten granite	-5.2			3.65
2E1: 2 m†	granite	-7		4.32			8.82
2E1: 2 m*†	granite	-7		4.26
2E2: 5 m†	granite	-10		5.99
2E3: 11 m†	granite	-16		7.08		7.08
2E4: 20.5†	granite	-25.5		7.43
2E5: 30†	granite	-35		6.67						4.48
2E6: 40†	granite	-45		6.47		4.82	8.437	1.7		4.056
2E7: 53.5†	granite	-58.5		7.28
2E8: 72.5†	granite	-77.5		7.17
2E9: 100†	granite	-105		7.82			8.57
CRB-66	granite	-15		6.96		8.48				3.234
CRB-67	granite	-7.3		6.89
CRB-61	molten granite	5.1		3.55		5.56	8.19	4.48
CRB-61*	molten granite	5.1				5.802	8.281
CRB-62	molten granite	5.8		5.12
CRB-70	granite	30		7.23		5.577	8.549	1.08		4.579
CRB-65	granite	21.7		5.35
each analysis represent ~1-2 mg of single chunk or crystal, except Px, Amph, Magnetite and Biotite where bulk analysese are reported; errors on analyses are ±0.1‰
because Plagioclase and growndmass have comparable d18O frationation, they are connected by a line on Fig. 3
* repeated measurements of a a different single chunk within a same hand specimen
† same samples as analyzed in Karlstrom et al. (2019) for U-Th-He ages

## Sheet: Supplementary Table S3
Supplementary Table S3: LA-ICP-MS U-Pb zircon ages (Ma) for sample CRB-60 and Wallowa Granite (CRB-69) and used zircon standards (Plecovice, Temora-2, 91500). Red are non-concordant ages.
	FinalAge206_238	Interanl_2SE	FinalAge207_235	Internal_2SE	FinalDiscPercent	U (µg/g)	2SE	Th (µg/g)	2SE	Pb (µg/g)	2SE	FInal_U_Th_Ratio	Internal_2SE	Final238_206	Internal_2SE
CRB60_1	121.3	4.1	128	17	33.8	107.6	2.5	57.6	2	10.1	1.1	1.963	0.048	52.6039	1.77099
CRB60_2	123.3	4.3	108	22	82	93.9	3.8	43.7	2	7.72	0.88	2.206	0.036	51.7598	1.82177
CRB60_3	124.2	3.8	136	17	32.1	141.1	7.2	92.9	5.5	16.5	1.5	1.553	0.024	51.4139	1.58603
CRB60_4	127.1	3.6	109	15	28.2	186.6	4.9	85.6	2.1	14.7	1.3	2.202	0.023	50.3525	1.44516
CRB60_5	121.2	3.2	122	18	37.8	139	4.3	64.9	2.3	11.4	1.2	2.165	0.026	52.6593	1.41423
CRB60_6	124.3	3.8	97	19	97	126.7	3	81.3	3.6	13.7	1.4	1.61	0.044	51.3611	1.60915
CRB60_7	122.4	3.7	110	20	37.5	134	1.4	82.1	1.1	14.6	1.4	1.634	0.022	52.1648	1.57828
CRB60_8	125.9	3.1	139	18	30.6	169.3	3.9	83.3	1.8	14.9	1.3	2.04	0.02	50.6842	1.23307
CRB69_1	126.2	3.6	115	20	36.3	121.6	1.6	55.5	1.1	9.95	0.96	2.222	0.023	50.5561	1.45687
CRB69_2	127.4	2.4	128	11	20.5	240	11	107.4	2.4	22.6	1.5	2.163	0.05	50.0751	0.952856
CRB69_3	126.1	4	101	19	47	112.6	4.2	57.4	2.6	10.8	1.2	1.965	0.023	50.5817	1.61186
CRB69_4	125.8	3.4	113	15	21.8	223.7	4.6	106.2	2.7	19.3	1.7	2.091	0.023	50.7357	1.36428
CRB69_5	126.3	1.5	139.2	5.6	10.8	832	15	428.8	6.3	88.8	2.9	1.948	0.019	50.5306	0.612801
CRB69_6	127.6	1.6	127.7	6.2	12.2	752	11	362.3	4.1	69.1	2.5	2.124	0.036	50	0.625
CRB69_7	124.7	3.4	146	19	32.5	126.7	2.5	61.2	1.9	11.5	1	2.086	0.032	51.1771	1.41431
CRB69_8	128.4	4.2	130	12	19.6	550	100	337	80	57	11	2.006	0.089	49.9002	1.61852
CRB69_9	127.1	7.4	131	12	17.3	1390	440	1410	530	181	51	1.84	0.13	50.2513	3.03023
CRB69_10	162.4	6.7	155	13	15.4	630	190	430	150	81	20	2.13	0.11	39.2157	1.69166
CRB69_11	130	4.1	116	22	51	109.8	5.7	61	4.6	12.2	1.2	1.876	0.052	49.0677	1.54089
CRB69_12	131	3.3	137	19	30.3	137.1	4.7	56.3	2	11.5	1.1	2.434	0.03	48.7092	1.23375
CRB69_13	129.8	3.7	103	17	32.4	130.6	4.1	56.2	1.8	11.7	1.1	2.266	0.022	49.1401	1.40055
CRB69_14	126.1	2.6	132	12	21.3	204.9	5.3	140.1	4.2	27.6	2.1	1.469	0.019	50.6073	1.07566
CRB69_15	138.1	3	150	16	27.8	144	11	68.9	4.3	16.6	1.4	2.102	0.04	46.1681	1.0018
CRB69_16	109.3	1.6	248	11	41.8	2910	160	1025	21	479	29	2.79	0.12	58.4453	0.853965
CRB69_17	115.5	3.1	239	13	35.9	1990	220	816	68	351	43	2.236	0.06	55.2792	1.49734
CRB69_18	128.7	3.7	129	19	34.4	112.6	5.6	50.3	2.2	11.5	1.1	2.146	0.039	49.554	1.4488
CRB69_19	125	4	124	20	33	122.2	2.4	56.23	0.96	12.3	1.2	2.158	0.03	51.0465	1.66767
CRB69_20	119.6	3.9	128	23	44	91.48	0.89	46.23	0.74	9.4	1.2	1.962	0.026	53.3903	1.76732
CRB69_21	144.7	3.8	292	24	42	103.4	5.3	69.5	3.7	29.8	1.9	1.483	0.016	44.1501	1.16954
CRB69_22	124.9	1.3	130.5	6.3	11.4	609	40	258	11	61.5	3.1	2.283	0.059	51.0986	0.548324
CRB69_23	130.6	2.4	133	12	20.2	259	26	90.3	9.1	21.7	2.1	2.846	0.03	48.8759	0.907763
CRB69_24	133	1.4	130.6	5.2	9.9	1120	110	631	81	150	17	2.15	0.1	47.9846	0.506556
CRB69_25	129.3	3.5	122	19	32.7	92.3	5.2	44.6	2.2	11.9	1.1	2.068	0.027	49.334	1.33861
CRB69_26	152.3	4.6	162	22	36.3	147	18	86	15	17.7	2.7	1.983	0.048	41.806	1.25838
CRB69_27	133.9	3.4	133	15	26.1	180	3.7	107.5	2.6	15.3	1.2	1.761	0.018	47.6417	1.22566
CRB69_28	129	2.2	129.4	8.9	17.2	404	13	336	13	41.7	2.2	1.269	0.01	49.456	0.856063
CRB69_29	129.5	3.5	134	20	31.8	173.8	3.9	104	2.3	11.7	1.2	1.764	0.019	49.2611	1.33466
CRB69_30	133.8	3.3	130	19	33.5	150.4	7.1	117.5	6.6	16.5	1.5	1.362	0.019	47.6872	1.18251
CRB69_31	128.4	3.5	128	18	28.3	174.9	5.1	131.3	4	18.3	1.6	1.375	0.014	49.7018	1.38335
CRB69_32	128.6	3.4	129	15	26.9	154.9	5	112.6	3.7	17.9	1.3	1.397	0.013	49.6278	1.32998
CRB69_33	130.6	3.2	124	17	30.9	141	4.1	102.8	3.2	17.5	1.2	1.394	0.012	48.9476	1.17398
CRB69_34	133	3.6	128	18	33.1	82.3	9.1	40.2	5.5	15.8	2.6	2.167	0.037	47.9616	1.28818
CRB69_35	128.4	4.1	126	21	36.7	64.8	1.7	26.96	0.79	10	1.3	2.426	0.029	49.8753	1.56715
CRB69_36	127.7	4.3	114	19	43	67.2	2.2	31.7	1.3	11.2	1.2	2.172	0.027	49.975	1.67333
CRB69_37	128.1	1.8	129.3	7.4	13.8	305	24	106	14	40.8	4.7	3.18	0.073	49.8256	0.695126
CRB69_38	130.4	3.5	130	21	38.3	69.25	0.71	30.97	0.55	10.01	0.99	2.31	0.034	48.9476	1.31773
CRB69_39	128.2	3.2	127	17	30.6	106.4	2.5	54.1	1.5	15.7	1.2	2.026	0.019	49.776	1.23883
CRB69_40	144.1	3.4	152	19	22.9	191	24	80	11	25.4	3	2.501	0.041	44.2478	1.05725
CRB69_41	120.7	2.7	118	13	26.7	202	13	159	15	38.2	4.2	1.43	0.058	53.0223	1.18077
CRB69_42	125.8	4	123	20	34.7	306.9	8.4	246.8	5.5	14	1.3	1.531	0.016	50.7614	1.62333
CRB69_43	124.7	3.8	118	19	36.5	271.8	8.1	124.6	4	7	1	2.726	0.035	51.1509	1.59601
CRB69_44	143.3	3.6	148	18	31.7	444	62	283	49	22.5	3.4	2.104	0.05	44.484	1.14772
CRB69_45	110.2	0.68	118.3	2.8	6.15	8700	300	11320	550	676	19	0.94	0.018	58.0046	0.370099
CRB69_46	128.9	3.1	134	16	26.2	318.1	4.4	190.5	5	17.3	1.4	1.88	0.025	49.5295	1.22658
CRB69_47	119.3	3.6	154	19	31.8	224.1	7.9	166.6	5.5	18.7	1.4	1.444	0.014	53.5046	1.60313
CRB69_48	128.4	3.4	136	18	32.3	211.5	7.2	151.4	4.9	18.3	1.3	1.461	0.012	49.7018	1.33394
CRB69_49	127.3	3.4	128	14	24.6	274	17	202	17	28.6	2.5	1.458	0.034	50.1504	1.35814
CRB69_50	127.2	4.7	134	22	31.4	126.7	3.8	62	1.4	11.6	1.2	2.051	0.034	50.1756	1.86302
CRB69_51	129.8	3.8	128	19	26.7	203.2	8.6	131.5	5.9	21.1	2	1.574	0.019	49.1401	1.44885
Red: Non-concordant samples
STANDARDS: LA-ICP-MS U-Pb zircon ages (Ma) for standard (Plesovice) and secondary standards Temora-2 and 91500. Red are non-concordant ages.
	FinalAge206_238	Interanl_2SE	FinalAge207_235	Internal_2SE	FinalDiscPercent	U (µg/g)	2SE	Th (µg/g)	2SE	Pb (µg/g)	2SE	FInal_U_Th_Ratio	Internal_2SE	Final238_206	Internal_2SE
Primary Standard
Z_Plesovice_1	337.6	2.6	341.2	8.2	7.06	749	41	76.2	4.9	35.9	2.5	9.73	0.11	18.5977	0.148727
Z_Plesovice_2	336.5	2.5	332.8	8.6	5.87	768	33	80.8	4.2	42.9	3.4	9.58	0.13	18.6637	0.1463
Z_Plesovice_3	337.2	2.7	322.4	9.1	7.56	752	20	77.5	2.2	38.9	1.9	9.741	0.094	18.622	0.15605
Z_Plesovice_4	337	2.2	342.6	8.8	7.12	757	23	78.6	2.9	40	2.2	9.61	0.11	18.6324	0.12498
Z_Plesovice_5	337.4	2.7	339.9	9	7.5	752	39	77.2	4.6	36.4	2.3	9.71	0.12	18.6116	0.152412
Z_Plesovice_6	336.8	2.4	339.8	9.3	7.67	758	40	78.8	4.7	36.1	2.2	9.668	0.091	18.6428	0.135546
Z_Plesovice_7	337.2	2.6	339	8.4	6.65	755	20	77.9	2.4	38.9	1.8	9.69	0.1	18.6185	0.145593
Z_Plesovice_8	336.7	2.4	337.2	8	6.1	755	22	78.1	2.7	40.2	1.9	9.675	0.097	18.6498	0.135647
Z_Plesovice_9	337.2	2.7	340.1	9	7.97	756	21	78.2	2.7	38.3	1.9	9.668	0.099	18.622	0.152582
Z_Plesovice_10	337.2	2.4	334.1	8.1	6.85	754	22	77.8	2.5	36.9	2	9.687	0.079	18.622	0.138711
Z_Plesovice_11	337.3	2.1	333.9	8.2	6.8	756	11	78.2	1.5	45.8	2.4	9.684	0.083	18.6185	0.117861
Z_Plesovice_12	336.8	2.4	341.8	7.6	6.17	755	12	78	1.6	43.6	2.4	9.674	0.078	18.6428	0.135546
Z_Plesovice_13	337.2	2.3	339.3	8.1	6.58	754	11	77.8	1.3	43.9	2.5	9.691	0.081	18.622	0.128308
Z_Plesovice_14	337.2	2.1	333.5	7.7	6.41	755	14	78	1.6	49.7	2.7	9.672	0.087	18.622	0.117904
Z_Plesovice_15	337.3	2.6	333	9.4	7.16	756	12	78.6	1.4	43.7	2.2	9.63	0.098	18.6185	0.145593
Z_Plesovice_16	336.8	2.8	332.8	8.6	6.86	751	16	77.4	1.8	31.9	1.7	9.711	0.089	18.6463	0.159935
Z_Plesovice_17	337.4	2.7	337.6	9.2	7.44	756	16	78.1	1.7	32.7	1.6	9.698	0.091	18.6116	0.155876
Z_Plesovice_18	336.7	2.9	342	10	8.28	755	17	78	1.9	37.6	1.9	9.665	0.096	18.6463	0.163411
Z_Plesovice_19	337	2.6	336.4	8.8	7.5	755	14	78	1.5	35.5	1.7	9.707	0.092	18.6359	0.145864
Z_Plesovice_20	337.2	2.7	370	11	9	755	15	78.1	1.7	58.8	2.4	9.659	0.08	18.622	0.149115
Z_Plesovice_21	337.1	2.6	330.4	8.9	7.52	755	15	78	1.6	37.4	2.1	9.69	0.1	18.622	0.149115
Z_Plesovice_22	337.5	2.8	329.4	8.2	7.02	755	17	78	1.9	38.3	2.1	9.67	0.1	18.6046	0.159221
Average ± 2SE	337.105	0.12166	337.691	3.73062
Secondary Standards
Z_Temora2_1	"427.2"	6.1	"396.0"	24	15.8	91.6	2.5	28.68	0.84	19.7	1.2	3.228	0.038	14.6199	0.213741
Z_Temora2_2	421.3	7.3	408	28	20	87	2.5	28.09	0.73	16.9	1.2	3.044	0.049	14.7929	0.262596
Z_Temora2_3	424.8	7.2	406	26	17.4	96.1	2.5	28.76	0.82	20.4	1.5	3.259	0.042	14.7059	0.259516
Z_Temora2_4	410	7	422	27	20.4	92.5	2.8	32.1	1	19.7	1.4	2.887	0.035	15.2439	0.278852
Z_Temora2_5	425.7	4.9	428	14	8.99	408	21	249	13	126.7	6.1	1.686	0.014	14.6477	0.17379
Z_Temora2_6	"406.5"	3.9	"423.0"	13	8.6	240	12	127.6	6.6	127.6	5.7	1.89	0.014	15.3633	0.151061
Z_Temora2_7	419.6	3.3	419	12	7.8	872	46	581	30	136.7	7.1	1.773	0.012	14.8677	0.121576
Z_Temora2_8	418.3	3.6	420	11	7.21	459	21	248	12	147.3	6.3	1.858	0.013	14.9165	0.133501
Z_Temora2_9	404.7	4.8	411	18	12.5	195.3	5.7	102.9	3	60.6	2.6	1.905	0.015	15.4321	0.188138
Z_Temora2_10	403.4	5.8	401	20	14	191.6	4.5	108.2	2.7	63.8	2.4	1.8	0.017	15.4823	0.230113
Average ± 2SE	415.975	6.2124	414.375	6.53493
Z_91500_1	1080	13	1054	28	11.2	64.1	1.8	24.53	0.68	49.5	2.2	2.61	0.036	5.47945	0.0720585
Z_91500_2	1092	12	1076	26	9.8	63.6	1.6	25.22	0.75	49.4	2.1	2.551	0.039	5.41418	0.0644895
Z_91500_3	"1028.0"	15	"1069.0"	26	10.7	83.5	2.2	33.44	0.87	53.7	2.4	2.459	0.03	5.79039	0.0871743
Z_91500_4	1045	12	1059	31	9.9	84.5	2.1	33.95	0.95	54	2.7	2.465	0.038	5.67859	0.0709421
Z_91500_5	1061	12	1064	28	10.6	100	2.5	38.9	1	63.6	2.3	2.524	0.031	5.59597	0.0657613
Z_91500_6	"1054.0"	12	"1015.0"	28	10.3	98.9	2.2	37.4	1	65.3	2.1	2.589	0.031	5.62746	0.0696703
Z_91500_7	1043	11	1047	27	9	101.2	2.5	40.9	1.2	67.3	2.6	2.468	0.034	5.69476	0.0681036
Z_91500_8	1040	13	1053	29	11.1	103.8	2.6	42.4	1.1	66.7	2.7	2.421	0.031	5.70776	0.0781885
Z_91500_9	1075	14	1077	28	9.9	71.3	1.9	29.7	0.86	48.5	2	2.407	0.035	5.50661	0.0758068
Z_91500_10	1077	16	1067	43	14.4	79.7	1.6	34.68	0.8	47.7	2.2	2.354	0.033	5.49451	0.0875498
Z_91500_11	1050	16	1017	36	12.3	56.8	1.9	22.57	0.84	48.7	2.6	2.492	0.039	5.64972	0.0893741
Z_91500_12	1050	12	1056	31	11.5	50	1.3	19.36	0.55	46.9	2.1	2.552	0.035	5.64972	0.0702225
Z_91500_13	"1064.0"	14	"1022.0"	33	11.6	125.8	2.7	54.6	1.2	58.6	2.8	2.403	0.031	5.58036	0.080965
Z_91500_14	1073	16	1056	35	10.6	165.3	3	75.9	1.6	56.4	2.8	2.4	0.035	5.52181	0.0884222
Z_91500_15	1066	15	1072	30	10.8	102.4	2.5	41.2	1.1	58.8	2.3	2.472	0.036	5.55556	0.0833333
Z_91500_16	1062	11	1043	28	10	92.2	2.3	37.4	1.1	59.3	2.6	2.464	0.033	5.58659	0.059299
Z_91500_17	1046	20	1035	39	11.1	57.1	1.1	17.21	0.45	28.5	2	3.327	0.074	5.68828	0.119719
Z_91500_18	"1033.0"	12	"1075.0"	36	13.7	63.9	1.6	18.87	0.56	29.5	1.9	3.371	0.06	5.75374	0.0728321
Z_91500_19	"1055.0"	15	"1099.0"	33	11.9	58.7	1.5	18.49	0.54	27.3	1.7	3.183	0.06	5.63063	0.0856008
Z_91500_20	1069	14	1068	35	13.7	58.8	1.5	18.44	0.53	28.8	1.6	3.167	0.051	5.54017	0.0798029
Average ± 2SE	1061.93	8.14503	1056.27	8.34829
Red: Non-concordant samples
